# Supplementary material for: The recent emergence in hospitals of multidrug-resistant community-associated sequence type 1 and spa type t127 methicillin-resistant Staphylococcus aureus investigated by whole-genome sequencing: Implications for screening
Source: PLoS One. 2017 Apr 11;12(4):e0175542. doi: 10.1371/journal.pone.0175542 (PMC5388477; doi:10.1371/journal.pone.0175542)
Supplement: S1 Dataset — (XLSX) [file pone.0175542.s001.xlsx]

## Sheet: S1 Dataset
S1 Dataset. Pairwise SNV matrix of all 89 ST1-MRSA-IV isolates used to infer relatedness between isolates.
Isolate	M13/0404	M13/0653	M13/0671	M14/0015	M14/0046	M14/0103	M14/0125	M14/0279	M14/0355	M14/0373	M14/0425	M14/0466	M14/0467	M14/0480	M14/0481	M14/0586	M14/0597	M14/0602	M14/0603	M14/0648	M14/0656	M14/0660	M14/0664	M14/0681	M14/0695	M14/0713	M14/0845	M14/0857	M14/0868	M14/0876	M14/0877	M14/0878	M14/0886	M14/0892	M14/0953	M14/0965	M14/0966	M14/0967	M14/0968	M14/0992	M14/0993	M14/0994	M15/0029	M15/0030	M15/0031	M15/0067	M15/0068	M15/0127	M15/0138
M13/0404	0
M13/0653	121	0
M13/0671	119	6	0
M14/0015	398	407	405	0
M14/0046	115	14	12	400	0
M14/0103	116	15	13	401	3	0
M14/0125	118	5	1	404	11	12	0
M14/0279	120	7	3	406	13	14	2	0
M14/0355	119	6	2	405	12	13	1	3	0
M14/0373	118	17	15	404	5	6	14	16	15	0
M14/0425	121	8	4	407	14	15	3	5	4	17	0
M14/0466	121	8	4	405	14	15	3	5	2	17	6	0
M14/0467	106	105	103	392	99	100	102	104	103	102	105	105	0
M14/0480	122	9	5	406	15	16	4	6	3	18	7	3	106	0
M14/0481	128	15	11	413	21	22	10	12	11	24	7	13	112	14	0
M14/0586	135	22	18	421	28	29	17	19	18	31	14	20	119	21	21	0
M14/0597	139	138	136	425	132	133	135	137	136	135	138	138	123	139	145	152	0
M14/0602	122	9	5	408	15	16	4	6	5	18	7	7	106	8	14	21	139	0
M14/0603	122	9	5	408	15	16	4	6	5	18	7	7	106	8	14	21	139	8	0
M14/0648	376	383	382	264	378	379	381	383	382	381	383	382	369	383	391	398	402	384	384	0
M14/0656	139	26	22	424	32	33	21	23	22	35	18	24	123	25	25	6	156	25	25	401	0
M14/0660	120	7	3	406	13	14	2	4	3	16	5	5	104	6	12	19	137	6	6	383	23	0
M14/0664	134	21	17	420	27	28	16	18	17	30	13	19	118	20	20	1	151	20	20	397	5	18	0
M14/0681	129	16	12	414	22	23	11	13	12	25	8	14	113	15	3	22	146	15	15	392	26	13	21	0
M14/0695	135	22	18	421	28	29	17	19	18	31	14	20	119	21	21	2	152	21	21	398	6	19	1	22	0
M14/0713	136	23	19	422	29	30	18	20	19	32	21	21	120	22	28	35	153	22	14	399	39	20	34	29	35	0
M14/0845	109	108	106	394	102	103	105	107	106	105	108	108	93	109	115	122	126	109	109	372	126	107	121	116	122	123	0
M14/0857	109	108	106	394	102	103	105	107	106	105	108	108	93	109	115	122	126	109	109	372	126	107	121	116	122	123	2	0
M14/0868	132	19	15	418	25	26	14	16	15	28	11	17	116	18	6	25	149	18	18	395	29	16	24	5	25	32	119	119	0
M14/0876	128	15	11	413	21	22	10	12	11	24	13	13	112	14	20	27	145	14	6	391	31	12	26	21	27	20	115	115	24	0
M14/0877	126	13	9	411	19	20	8	10	9	22	11	11	110	12	18	25	143	12	4	389	29	10	24	19	25	18	113	113	22	10	0
M14/0878	130	17	13	415	23	24	12	14	13	26	15	15	114	16	22	29	147	16	8	393	33	14	28	23	29	22	117	117	26	2	12	0
M14/0886	406	414	412	294	408	409	411	413	412	411	414	412	399	413	421	428	432	415	415	142	431	413	427	422	428	429	402	402	425	421	419	423	0
M14/0892	129	16	12	414	22	23	11	13	12	25	14	14	113	15	21	28	146	15	7	392	32	13	27	22	28	21	116	116	25	1	11	3	422	0
M14/0953	396	404	401	284	398	399	400	402	401	400	404	402	389	404	411	418	422	405	405	120	422	402	416	412	418	419	392	392	415	411	409	413	162	412	0
M14/0965	127	14	10	412	20	21	9	11	10	23	12	12	111	13	19	26	144	13	5	390	30	11	25	20	26	19	114	114	23	11	3	13	420	12	410	0
M14/0966	132	19	15	418	25	26	14	16	15	28	11	17	116	18	6	25	149	18	18	395	29	16	24	5	25	32	119	119	0	24	22	26	425	25	415	23	0
M14/0967	130	17	13	415	23	24	12	14	13	26	15	15	114	16	22	29	147	16	8	393	33	14	28	23	29	22	117	117	26	2	12	4	423	3	413	13	26	0
M14/0968	127	14	10	412	20	21	9	11	10	23	12	12	111	13	19	26	144	13	5	390	30	11	25	20	26	19	114	114	23	11	3	13	420	12	410	0	23	13	0
M14/0992	130	17	13	415	23	24	12	14	13	26	15	15	114	16	22	29	147	16	16	393	33	14	28	23	29	30	117	117	26	22	20	24	423	23	413	21	26	24	21	0
M14/0993	121	20	18	407	8	9	17	19	18	11	20	20	105	21	27	34	138	21	21	383	38	19	33	28	34	35	108	108	31	27	25	29	414	28	404	26	31	29	26	29	0
M14/0994	406	414	412	294	408	409	411	413	412	411	414	412	399	413	421	428	432	415	415	142	431	413	427	422	428	429	402	402	425	421	419	423	2	422	162	420	425	423	420	423	414	0
M15/0029	66	73	71	350	67	68	70	72	71	70	73	72	58	73	80	87	91	74	74	327	91	72	86	81	87	88	61	61	84	80	78	82	357	81	347	79	84	82	79	82	73	357	0
M15/0030	95	102	100	381	96	97	99	101	100	99	102	102	87	103	109	116	120	103	103	357	120	101	115	110	116	117	90	90	113	109	107	111	388	110	376	108	113	111	108	111	102	388	45	0
M15/0031	98	105	103	383	99	100	102	104	103	102	105	105	90	106	112	119	123	106	106	361	123	104	118	113	119	120	93	93	116	112	110	114	391	113	381	111	116	114	111	114	105	391	42	77	0
M15/0067	376	384	382	264	378	379	381	383	382	381	384	383	369	383	391	398	402	385	385	50	402	383	397	392	398	399	372	372	395	391	389	393	144	392	122	390	395	393	390	393	384	144	327	358	361	0
M15/0068	159	46	42	444	52	53	41	43	42	55	44	44	143	45	51	58	176	45	45	422	62	43	57	52	58	59	146	146	55	51	49	53	452	52	442	50	55	53	50	53	58	452	111	140	143	422	0
M15/0127	124	23	21	409	11	12	20	22	21	14	23	23	108	24	30	37	141	24	24	386	41	22	36	31	37	38	111	111	34	30	28	32	416	31	407	29	34	32	29	32	17	416	76	105	108	387	61	0
M15/0138	127	14	10	412	20	21	9	11	10	23	6	12	111	13	13	20	144	13	13	390	24	11	19	14	20	27	114	114	17	19	17	21	420	20	410	18	17	21	18	21	26	420	79	108	111	390	50	29	0
M15/0148	121	20	18	407	8	9	17	19	18	11	20	20	105	21	27	34	138	21	21	383	38	19	33	28	34	35	108	108	31	27	25	29	413	28	402	26	31	29	26	29	14	413	73	102	105	383	58	17	26
M15/0149	109	110	108	396	104	105	107	109	108	107	110	110	95	111	117	124	128	111	111	373	128	109	123	118	124	125	98	98	121	117	115	119	403	118	393	116	121	119	116	119	110	403	63	92	95	373	148	113	116
M15/0154	130	17	13	415	23	24	12	14	13	26	15	15	114	16	22	29	147	16	8	393	33	14	28	23	29	22	117	117	26	2	12	4	423	3	413	13	26	4	13	24	29	423	82	111	114	393	53	32	21
M15/0161	390	398	396	278	392	393	395	397	396	395	398	396	383	397	405	412	416	399	399	132	415	397	411	406	412	413	386	386	409	405	402	407	162	406	152	404	409	407	404	407	398	162	341	372	375	134	436	400	404
M15/0164	108	107	105	394	101	102	104	106	105	104	107	107	92	108	114	121	109	108	108	371	125	106	120	115	121	122	95	95	118	114	112	116	401	115	391	113	118	116	113	116	107	401	60	89	92	371	145	110	113
M15/0201	118	17	15	404	5	6	14	16	15	8	17	17	102	18	24	31	135	18	18	381	35	16	30	25	31	32	105	105	28	24	22	26	411	25	400	23	28	26	23	26	11	411	70	99	102	381	55	14	23
M15/0206	128	15	11	413	21	22	10	12	11	24	7	13	112	14	14	21	145	14	14	391	25	12	20	15	21	28	115	115	18	20	18	22	421	21	411	19	18	22	19	22	27	421	80	109	112	391	51	30	9
M15/0213	124	11	7	409	17	18	6	8	7	20	9	9	108	10	16	23	141	10	10	386	27	8	22	17	23	24	111	111	20	16	14	18	416	17	407	15	20	18	15	18	23	416	76	105	108	387	47	26	15
M15/0221	147	34	30	433	40	41	29	31	30	43	26	32	131	33	33	14	164	33	33	410	18	31	13	34	14	47	134	134	37	39	37	41	440	40	430	38	37	41	38	41	46	440	99	128	131	410	70	49	32
M15/0222	133	20	16	419	26	27	15	17	16	29	18	18	117	19	25	32	150	19	11	396	36	17	31	26	32	25	120	120	29	5	15	7	426	6	415	16	29	7	16	27	32	426	85	114	117	396	56	35	24
M15/0223	128	15	11	413	21	22	10	12	11	24	7	13	112	14	14	21	145	14	14	391	25	12	20	15	21	28	115	115	18	20	18	22	421	21	411	19	18	22	19	22	27	421	80	109	112	391	51	30	9
M15/0245	108	115	113	394	109	110	112	114	113	112	115	115	100	116	122	129	133	116	116	371	133	114	128	123	129	130	103	103	126	122	120	124	401	123	391	121	126	124	121	124	115	401	58	85	90	371	153	118	121
M15/0266	126	13	9	411	19	20	8	10	9	22	11	11	110	12	18	25	143	12	12	389	29	10	24	19	25	26	113	113	22	18	16	20	419	19	409	17	22	20	17	20	25	419	78	107	110	389	49	28	17
M15/0286	113	120	118	397	114	115	117	119	118	117	120	120	105	121	127	134	138	121	121	374	138	119	133	128	134	135	108	108	131	127	125	129	404	128	394	126	131	129	126	129	120	404	63	90	95	374	158	123	126
M15/0307	104	111	109	390	105	106	108	110	109	108	111	111	96	112	118	125	129	112	112	367	129	110	124	119	125	126	99	99	122	118	116	120	397	119	387	117	122	120	117	120	111	397	46	83	80	367	149	114	117
M15/0337	137	24	20	423	30	31	19	21	20	33	22	22	121	23	29	36	154	23	15	399	40	21	35	30	36	29	124	124	33	21	13	23	430	22	420	14	33	23	14	31	36	430	89	118	121	400	60	39	28
M15/0371	95	122	120	399	116	117	119	121	120	119	122	122	107	123	129	136	140	123	123	377	140	121	135	130	136	137	110	110	133	129	127	131	407	130	397	128	133	131	128	131	122	407	67	96	99	377	160	125	128
M15/0382	108	116	114	394	110	111	113	115	114	113	116	116	101	117	123	130	134	117	117	371	134	115	129	124	130	131	104	104	127	123	121	125	401	124	391	122	127	125	122	125	116	401	49	88	85	371	154	119	122
M15/0384	102	109	107	387	103	104	106	108	107	106	109	109	94	110	116	123	127	110	110	365	127	108	122	117	123	124	97	97	120	116	114	118	395	117	385	115	120	118	115	118	109	395	52	79	84	365	147	112	115
M15/0429	126	14	10	410	20	21	9	11	10	23	6	12	111	13	13	20	144	13	13	390	24	11	19	14	20	27	113	113	17	19	17	21	420	20	410	18	17	21	18	21	26	420	79	108	110	390	50	29	8
M15/0443	117	116	114	402	110	111	113	115	114	113	116	116	101	117	123	130	134	117	117	380	134	115	129	124	130	131	104	104	127	123	121	125	410	124	400	122	127	125	122	125	116	410	69	98	101	380	154	119	122
M15/0540	130	29	27	415	17	18	26	28	27	20	29	29	114	30	36	43	147	30	30	393	47	28	42	37	43	44	117	117	40	36	34	38	423	37	413	35	40	38	35	38	23	423	81	111	114	393	67	26	35
M15/0541	130	29	27	415	17	18	26	28	27	20	29	29	114	30	36	43	147	30	30	393	47	28	42	37	43	44	117	117	40	36	34	38	423	37	413	35	40	38	35	38	23	423	81	111	114	393	67	26	35
M15/0575	151	37	37	438	45	46	36	38	37	48	39	39	135	40	46	53	168	40	40	415	57	38	52	47	53	54	138	138	50	46	44	48	445	47	435	45	50	48	45	48	51	445	104	132	135	415	77	54	45
M15/0609	130	31	29	415	19	20	28	30	29	22	31	31	113	32	38	45	147	32	32	393	49	30	44	39	45	46	117	117	42	38	36	40	423	39	413	37	42	40	37	40	25	423	82	111	114	393	69	14	37
M15/0614	126	25	23	411	13	14	22	24	23	16	25	25	110	26	32	39	143	26	26	389	43	24	38	33	39	40	113	113	36	32	30	34	419	33	409	31	36	34	31	34	11	419	78	107	110	389	63	22	31
M15/0637	134	21	17	420	27	28	16	18	17	30	13	19	118	20	20	27	151	20	20	397	31	18	26	21	27	34	121	121	24	26	24	28	427	27	416	25	24	28	25	28	33	427	86	115	118	397	57	36	15
M15/0640	382	390	387	270	383	384	386	389	387	386	390	389	375	390	397	404	408	391	391	76	408	389	402	398	404	405	378	378	400	397	395	399	148	398	126	396	400	399	396	399	390	148	333	364	367	78	428	393	396
M15/0659	134	33	31	420	21	22	30	32	31	24	33	33	118	34	40	47	151	34	34	397	51	32	46	41	47	48	121	121	44	40	38	42	427	41	416	39	44	42	39	42	27	427	85	115	118	397	71	30	39
M15/0679	102	101	99	388	95	96	98	100	99	98	101	101	86	102	108	115	119	102	102	364	119	100	114	109	115	116	89	89	112	108	106	110	395	109	385	107	112	110	107	110	101	395	52	83	84	364	139	104	107
M15/0724	132	31	29	418	19	20	28	30	29	22	31	31	116	32	38	45	149	32	32	395	49	30	44	39	45	46	119	119	42	38	36	40	425	39	415	37	42	40	37	40	25	425	83	113	116	395	69	28	37
M16/0002	124	131	129	410	125	126	128	130	129	128	131	131	116	132	138	145	149	132	132	387	149	130	144	139	145	146	119	119	142	138	136	140	417	139	407	137	142	140	137	140	131	417	66	103	100	387	169	134	137
M16/0116	122	129	127	408	123	124	126	128	127	126	129	129	114	130	136	143	147	130	130	385	147	128	142	137	143	144	117	117	140	136	134	138	415	137	405	135	140	138	135	138	129	415	64	101	98	385	167	132	135
M16/0123	419	427	425	267	421	422	424	426	425	424	427	426	412	427	434	441	445	428	428	286	445	426	440	435	441	442	415	415	438	434	432	436	316	435	306	433	438	436	433	436	427	316	369	401	404	286	465	430	433
M16/0139	128	27	25	412	15	16	24	26	25	18	27	25	112	26	34	41	145	28	28	390	45	26	40	35	41	42	115	115	38	34	32	36	420	35	410	33	38	36	33	36	7	420	79	109	112	390	65	24	33
M16/0141	129	17	13	413	23	24	12	14	13	26	9	15	114	16	16	23	147	16	16	393	27	14	22	17	23	30	116	116	20	22	20	24	423	23	413	21	20	24	21	24	29	423	82	111	113	393	53	32	11
M16/0183	378	385	383	264	379	380	382	384	383	382	385	384	370	385	393	399	404	386	386	114	404	384	398	394	399	400	373	373	396	393	391	394	90	394	134	392	396	394	392	394	385	90	329	360	362	116	424	389	392
M16/0188	409	417	415	297	411	412	414	416	415	414	417	416	402	417	424	431	435	418	418	152	435	416	430	425	431	432	405	405	428	424	422	426	182	425	172	423	428	426	423	426	417	182	361	391	394	154	455	420	423
M16/0219	155	40	40	440	48	49	39	41	40	51	42	42	139	43	49	56	172	43	43	418	60	41	55	50	56	57	142	142	53	49	47	51	448	50	438	48	53	51	48	51	54	448	107	136	139	418	80	57	48
M16/0223	127	126	124	413	120	121	123	125	124	123	126	126	111	127	133	140	122	127	127	390	144	125	139	134	140	141	114	114	137	133	131	135	420	134	410	132	137	135	132	135	126	420	79	108	111	390	164	129	132
[truncated: 40 more columns]
