# Supplementary material for: The recent emergence in hospitals of multidrug-resistant community-associated sequence type 1 and spa type t127 methicillin-resistant Staphylococcus aureus investigated by whole-genome sequencing: Implications for screening
Source: PLoS One. 2017 Apr 11;12(4):e0175542. doi: 10.1371/journal.pone.0175542 (PMC5388477; doi:10.1371/journal.pone.0175542)
Supplement: S2 Dataset — Pairwise SNV matrix of 13 colonies from a single swab (from the same patient from which isolate M13/0653 was recovered) used to determine the maximum intra-host variation of an ST1-MRSA-IV isolate and inform interpretation of the ST1 pairwise SNV matrix. (XLSX) [file pone.0175542.s002.xlsx]

## Sheet: S2 Dataset
S2 Dataset. Pairwise SNV matrix - swab (A)
M13/0653	Colony 1	Colony 2	Colony 3	Colony 4	Colony 5	Colony 6	Colony 7	Colony 8	Colony 9	Colony 10	Colony 11	Colony 12	Colony 13
Colony 1	0
Colony 2	34	0
Colony 3	31	5	0
Colony 4	36	8	7	0
Colony 5	31	3	2	5	0
Colony 6	31	3	2	5	0	0
Colony 7	32	4	3	6	1	1	0
Colony 8	33	1	4	7	2	2	3	0
Colony 9	32	4	3	6	1	1	2	3	0
Colony 10	34	6	5	8	3	3	4	5	4	0
Colony 11	31	3	2	5	0	0	1	2	1	3	0
Colony 12	31	3	2	5	0	0	1	2	1	3	0	0
Colony 13	32	4	3	6	1	1	2	3	2	4	1	1	0
Pairwise SNV matrix of 13 colonies from a single swab (from the same patient from which isolate M13/0653 was recovered) used to determine the maximum intra-host variation of an ST1-MRSA-IV isolate and inform interpretation of the ST1 pairwise SNV matrix.
