# Supplementary material for: The recent emergence in hospitals of multidrug-resistant community-associated sequence type 1 and spa type t127 methicillin-resistant Staphylococcus aureus investigated by whole-genome sequencing: Implications for screening
Source: PLoS One. 2017 Apr 11;12(4):e0175542. doi: 10.1371/journal.pone.0175542 (PMC5388477; doi:10.1371/journal.pone.0175542)
Supplement: S3 Dataset — Pairwise SNV matrix of 13 colonies from a single swab (from the same patient from which isolate M15/0221 was recovered) used to determine the maximum intra-host variation of an ST1-MRSA-IV isolate and inform interpretation of the ST1 pairwise SNV matrix. (XLSX) [file pone.0175542.s003.xlsx]

## Sheet: S3 Dataset
S3 Dataset. Pairwise SNV matrix - swab (B)
M15/0221	Colony 1	Colony 2	Colony 3	Colony 4	Colony 5	Colony 6	Colony 7	Colony 8	Colony 9	Colony 10	Colony 11	Colony 12	Colony 13
Colony 1	0
Colony 2	29	0
Colony 3	30	0	0
Colony 4	28	17	17	0
Colony 5	26	1	1	18	0
Colony 6	26	0	0	17	1	0
Colony 7	26	3	3	20	4	3	0
Colony 8	43	0	0	17	1	0	3	0
Colony 9	27	1	1	18	2	1	4	1
Colony 10	26	3	3	20	4	3	0	3	4	0
Colony 11	27	4	4	21	5	4	1	4	5	1	0
Colony 12	29	2	2	19	3	2	4	2	3	5	6	0
Colony 13	26	0	0	17	1	0	3	0	1	3	4	2	0
Pairwise SNV matrix of 13 colonies from a single swab (from the same patient from which isolate M15/0221 was recovered) used to determine the maximum intra-host variation of an ST1-MRSA-IV isolate and inform interpretation of the ST1 pairwise SNV matrix.
